# Supplementary material for: Influence of the Feedstock on the Process Parameters, Product Composition and Pilot-Scale Cracking of Plastics
Source: Materials (Basel). 2021 Jun 4;14(11):3094. doi: 10.3390/ma14113094 (PMC8201153; doi:10.3390/ma14113094)
Supplement: Supplementary file 1 [file materials-14-03094-s001.zip]

Archive with 1 entries (1 files):
- materials-1225352-supplementary.pdf
